# Supplementary material for: A High-Reliability Piezoelectric Tile Transducer for Converting Bridge Vibration to Electrical Energy for Smart Transportation
Source: Micromachines (Basel). 2023 May 17;14(5):1058. doi: 10.3390/mi14051058 (PMC10222471; doi:10.3390/mi14051058)
Supplement: Supplementary file 1 [file micromachines-14-01058-s001.zip]

Archive with 4 entries (4 files):
- micromachines-2345676-supplementary/Video S1-sensor testing by oscilloscope.mp4
- micromachines-2345676-supplementary/Video S2a-Tested on overpass.mp4
- micromachines-2345676-supplementary/Video S2b-Tested on sidewalk.mp4
- micromachines-2345676-supplementary/Video S2c-Tested on tunnel walkway.mp4
